# Supplementary material for: Spray-Dried Serum for Inhaled Antiviral Therapy
Source: Pharmaceutics. 2025 Nov 26;17(12):1518. doi: 10.3390/pharmaceutics17121518 (PMC12736332; doi:10.3390/pharmaceutics17121518)
Supplement: Supplementary file 1 [file pharmaceutics-17-01518-s001.zip]

Archive with 8 entries (5 files):
- Supplementary material/
- Supplementary material/Supplementary Materials Figure S1.docx
- Supplementary material/Supplementary Materials Figure S2.docx
- __MACOSX/
- __MACOSX/._Supplementary material
- __MACOSX/Supplementary material/
- __MACOSX/Supplementary material/._Supplementary Materials Figure S2.docx
- __MACOSX/Supplementary material/._Supplementary Materials FigureS1.docx
